# Supplementary material for: Proteins Adsorbing onto Surface-Modified Nanoparticles: Effect of Surface Curvature, pH, and the Interplay of Polymers and Proteins Acid–Base Equilibrium
Source: Polymers (Basel). 2022 Feb 14;14(4):739. doi: 10.3390/polym14040739 (PMC8878797; doi:10.3390/polym14040739)
Supplement: Supplementary file 1 [file polymers-14-00739-s001.zip]

Archive with 1 entries (1 files):
- polymers-1583828-supplementary.pdf
